# Supplementary material for: A New Species of Fleischmannia (Asteraceae, Eupatorieae) from El Salvador
Source: PhytoKeys. 2011 Nov 29;(7):37–40. doi: 10.3897/phytokeys.7.2088 (PMC3261040; doi:10.3897/phytokeys.7.2088)
Supplement: XML Treatment for Fleischmannia profusa [file phytokeys.7.2088-treatment1.xml]

<!DOCTYPE tp:taxon-treatment
  PUBLIC "-//TaxonX//DTD Taxonomic Treatment Publishing DTD v0 20100105//EN" "tax-treatment-NSO.dtd">
<tp:taxon-treatment xmlns:tp="http://www.plazi.org/taxpub"><tp:treatment-meta><mixed-citation publication-type="journal"><person-group><name><surname>Robinson</surname><given-names>Harold</given-names></name></person-group><article-title>A New Species of 
                    <italic>Fleischmannia</italic> (Asteraceae, Eupatorieae) from El Salvador
                </article-title><source>PhytoKeys</source><day>29</day><month>11</month><year>2011</year><volume>2011</volume><issue>7</issue><fpage>37</fpage><lpage>40</lpage><pub-id pub-id-type="doi">10.3897/phytokeys.7.2088</pub-id></mixed-citation></tp:treatment-meta><tp:nomenclature><tp:taxon-name>
                        <tp:taxon-name-part taxon-name-part-type="genus">Fleischmannia</tp:taxon-name-part>
                        <tp:taxon-name-part taxon-name-part-type="species">profusa</tp:taxon-name-part>
                    <object-id xmlns:xlink="http://www.w3.org/1999/xlink" xlink:type="simple">urn:lsid:ipni.org:names:77115898-1</object-id>
                    <object-id xmlns:xlink="http://www.w3.org/1999/xlink" xlink:type="simple">http://species-id.net/wiki/Fleischmannia_profusa</object-id>
                    </tp:taxon-name><tp:taxon-authority>H. Rob.,</tp:taxon-authority><tp:taxon-status xmlns:xlink="http://www.w3.org/1999/xlink" xlink:type="simple">sp. nov.</tp:taxon-status><xref ref-type="fig" rid="F1">Figure 1</xref></tp:nomenclature><tp:treatment-sec sec-type="Type"><title>Type.</title><p>El Salvador. Prov. La Libertad, Fls. purple, herb 0.5 m, common on rocky slopes along litoral road to La Libertad, alt. 30 m, s.d. <italic>A. Molina, W.C. Burger &amp; B. Wallenta 16685</italic> (holotype US, isotype F).
                    </p><p>Ab species <italic><tp:taxon-name>Fleischmanniam</tp:taxon-name></italic> aliam omninoin phyllariis numerosis 4-5 seriatis argute acuminatis distincte gradatis differt.
                    </p><p>Branching herbs to 0.5 m; stems hispidulous with minute erect stipitate glands, glabrescent below; internodes mostly 1.5-2.0 cm. Leaves opposite, with numerous fascicles in axils; petiole 3-6 mm; blade mostly 2.0-3.2 × 1.4-2.3 cm, deltoid, trinervate from base, surface with few to many minute stipitate glands, without glandular dots, adaxial surface sparsely pilose, base broadly subtruncate, margins 5-8-crenate beyond widest part, apex short-acute. Capitulescence of 1-5 capitula terminal on main stem and branches, subtended by sparse narrow bracteoles 3-7 mm; peduncles 0.6-1.0 mm, with minute stipitate glands. Capitula 6-7 mm; phyllaries c. 60, subimbricate, graduate in c. 4-5 series, lanceolate, 1.5-4.0 × 0.4-08 mm, all narrowly acute to slightly acuminate, green, scarcely scarious, with many minute stipitate glands. Florets c. 60; corollas c. 3 mm, purple, lobes c. 0.4 mm, with few or no small trichomes; style branches not broadened distally. Cypselae c. 1.5 mm, black with black ribs at maturity, scabrid on ribs; pappus with c. 20 bristles 2.5-3.8 mm, slightly non-contiguous at base. <italic>Common on rocky slopes along litoral road, 30 m.</italic> ES (<italic>Molina, Burger &amp; Wallenta 16685</italic> (US).
                    </p><p>The type specimen was originally distributed from the Escuela Agricola Panamericana and the Chicago Natural History museum under the name <italic><tp:taxon-name>Eupatorium ovillum</tp:taxon-name></italic> Standl. &amp; Steyerm, a completely different species now known as <italic><tp:taxon-name>Ageratina ovilla</tp:taxon-name></italic> (Standl. &amp; Steyerm.) R.M. King &amp; H. Rob. In the initial study of the Mesoamerican Eupatorieae, the specimen described here as a new species was included in the widely distributed <italic><tp:taxon-name>Fleischmannia imitans</tp:taxon-name></italic> (B.L. Rob.) R.M. King &amp; H. Rob. with which it shares the achenes with blackened ribs, the pubescence of numerous stipitate glands and the numerous pointed involucral bracts. The bracts of the latter, however, are only 35-40 in ca. 3 weakly subimbricate series, are not as obviously acuminate and are not strongly unequal or gradate. The leaves of the new species are primarily deltoid while those of <italic><tp:taxon-name>Fleischmannia imitans</tp:taxon-name></italic> are ovate lanceolate to lanceolate. The latter also has no or comparatively few axillary fascicles of leaves on the vegetative stems.<!--PageBreak--><!--PageBreak-->
                    </p><fig id="F1" position="float" orientation="portrait"><label>Figure 1.</label><caption><p><italic><tp:taxon-name>Fleischmannia profusa</tp:taxon-name></italic> H. Rob., holotype (US).</p></caption><graphic xmlns:xlink="http://www.w3.org/1999/xlink" xlink:href="PhytoKeys-007-037-g001.jpg" position="float" orientation="portrait" xlink:type="simple"/></fig><p>The distinctions between <italic><tp:taxon-name>Fleischmannia profusa</tp:taxon-name></italic> and <italic><tp:taxon-name>Fleischmannia imitans</tp:taxon-name></italic> in couplet form are as follows:
                    </p><table-wrap content-type="key" position="anchor" orientation="portrait"><table><tbody><tr><td rowspan="1" colspan="1">1</td><td rowspan="1" colspan="1">Leaves ovate-lanceolate to lanceolate; phyllaries 35-40 in c. 3 weakly subimbricate series, appearing superficially eximbricate; stems with few or no axillary fascicles of leaflets</td><td rowspan="1" colspan="1"><italic><tp:taxon-name>Fleischmannia imitans</tp:taxon-name></italic></td></tr><tr><td rowspan="1" colspan="1">–</td><td rowspan="1" colspan="1">Leaves deltoid; phyllaries ca. 60 in c. 4-5- gradate distinctly subimbricate series; stems with many axillary fascicles of leaflets</td><td rowspan="1" colspan="1"><italic><tp:taxon-name>Fleischmannia profusa</tp:taxon-name></italic></td></tr></tbody></table></table-wrap></tp:treatment-sec></tp:taxon-treatment>
